# Supplementary material for: Labdane-Type Diterpenoids from Streptomyces griseorubens and Their Antimicrobial and Cytotoxic Activities
Source: Int J Mol Sci. 2024 Mar 14;25(6):3311. doi: 10.3390/ijms25063311 (PMC10970165; doi:10.3390/ijms25063311)
Supplement: Supplementary file 1 [file ijms-25-03311-s001.zip]

Archive with 1 entries (1 files):
- ijms-2886759-supplementary.pdf
